# Supplementary material for: Plasticity of GABAA receptor diffusion dynamics at the axon initial segment
Source: Front Cell Neurosci. 2014 Jun 10;8:151. doi: 10.3389/fncel.2014.00151 (PMC4051194; doi:10.3389/fncel.2014.00151)
Supplement: Supplementary Figure 1 — (A) Schematic showing live-labeling of AIS via an antibody to neurofascin. We used an antibody to an extracellular epitope on neurofascin (NF), pre-conjugated to alexa dye. (B) Overlap of pan-NF live labeling with AIS as marked by ankG-GFP, confirming that this approach can reliably label the AIS. Scale bar = 10 μm. [file DataSheet1.ZIP]

Archive with 5 entries (5 files):
- Datasheet1.pdf
- S1.pdf
- S2.pdf
- S3.pdf
- S4.pdf
